# Supplementary material for: Short-Term Decreasing and Increasing Dietary BCAA Have Similar, but Not Identical Effects on Lipid and Glucose Metabolism in Lean Mice
Source: Int J Mol Sci. 2023 Mar 11;24(6):5401. doi: 10.3390/ijms24065401 (PMC10049642; doi:10.3390/ijms24065401)
Supplement: Supplementary file 1 [file ijms-24-05401-s001.zip]

Archive with 1 entries (1 files):
- ijms-2120707-supplementary.docx
